# Supplementary material for: High Levels of Dual-Class Drug Resistance in HIV-Infected Children Failing First-Line Antiretroviral Therapy in Southern Ethiopia
Source: Viruses. 2018 Feb 1;10(2):60. doi: 10.3390/v10020060 (PMC5850367; doi:10.3390/v10020060)
Supplement: Supplementary file 1 [file viruses-10-00060-s001.zip]

Archive with 3 entries (2 files):
- TadesseEtAl_SupplementalMaterial.pdf
- __MACOSX/
- __MACOSX/._TadesseEtAl_SupplementalMaterial.pdf
